# Supplementary material for: Simultaneous Determination of Reducing Sugars in Honey by Capillary Zone Electrophoresis with LIF Detection Using Low-Toxicity 2-Picoline Borane and APTS for Pre-Capillary Derivatization
Source: Int J Mol Sci. 2025 Aug 5;26(15):7569. doi: 10.3390/ijms26157569 (PMC12347702; doi:10.3390/ijms26157569)
Supplement: Supplementary file 1 [file ijms-26-07569-s001.zip]

Archive with 1 entries (1 files):
- ijms-3764828-supplementary.pdf
